# Supplementary material for: Transcriptomic Alterations in Spliceosome Components in Advanced Heart Failure: Status of Cardiac-Specific Alternative Splicing Factors
Source: Int J Mol Sci. 2024 Sep 4;25(17):9590. doi: 10.3390/ijms25179590 (PMC11395552; doi:10.3390/ijms25179590)
Supplement: Supplementary file 1 [file ijms-25-09590-s001.zip]

Archive with 1 entries (1 files):
- ijms-3164576-supplementary.pdf
